# Supplementary material for: Study of the Durability of Membrane Electrode Assemblies in Various Accelerated Stress Tests for Proton-Exchange Membrane Water Electrolysis
Source: Materials (Basel). 2024 Mar 14;17(6):1331. doi: 10.3390/ma17061331 (PMC10972082; doi:10.3390/ma17061331)
Supplement: Supplementary file 1 [file materials-17-01331-s001.zip]

Archive with 1 entries (1 files):
- materials-2909430-supplementary.pdf
